# Supplementary material for: MetFrag relaunched: incorporating strategies beyond in silico fragmentation
Source: J Cheminform. 2016 Jan 29;8:3. doi: 10.1186/s13321-016-0115-9 (PMC4732001; doi:10.1186/s13321-016-0115-9)
Supplement: Supplementary file 1 — 10.1007/s10898-015-0115-8 MetFrag2.2 Command Line (CL) general parameters. [file 13321_2016_115_MOESM1_ESM.xls]

## Sheet: Additional_file_1
Name	Description
ChemSpiderToken	Token used for online ChemSpider database
CombinedReferenceScoreValues	Names of reference properties used for CombinedReferenceScore
DatabaseSearchRelativeMassDeviation	Relative mass deviation database query
ExperimentalRetentionTimeValue	Experimental retention time value in same units as RetentionTimeTrainingFile (RetentionTimeScore)
ExternalPartitioningCoefficientColumnName	Column/Property name for “user-defined” partitioning coefficient values in the local CSV or SDF file (e.g. XlogP3)
FilterExcludedElements	Comma separated list of elements to exlude (ElementExclusionFilter)
FilterIncludedElements	Comma separated list of elements to be included (ElementInclusionFilter, ElementInclusionExclusiveFilter)
FilterMaximumElements	Partial elemental formula defining maximal occurance of elements (MaximumElementsFilter)
FilterMinimumElements	Partial elemental formula defining minimal occurance of elements (MinimumElementsFilter)
FilterSmartsExclusionList	Comma separated SMARTS list used for SmartsSubstructureExclusionFilter and SmartsSubstructureExclusionScore
FilterSmartsInclusionList	Comma separated SMARTS list used for SmartsSubstructureInclusionFilter and SmartsSubstructureInclusionScore
FilterSuspectLists	Comma separated path names of the files containing InChIKeys used as suspect lists (SuspectListFilter, SuspectListsScore)
FragmentPeakMatchAbsoluteMassDeviation	Absolute mass deviation used for fragment peak matching
FragmentPeakMatchRelativeMassDeviation	Relative mass deviation used for fragment peak matching
IsPositiveIonMode	Defines ionisation charge (True = positive, False = negative)
LocalDatabasePath	Path name of file used for local file database (LocalInChI, LocalSDF)
LogPPropertyName	Name of column or property field used as logP value (RetentionTimeScore)
MaximumTreeDepth	Maximal tree depth used for fragment generation
MetFragCandidateWriter	Format to write out processed candidates (CSV, XLS, SDF, ExtendedXLS, ExtendedFragmentsXLS)
MetFragDatabaseType	Database type (PubChem, ExtendedPubChem, ChemSpider, KEGG, LocalInChI, LocalSDF, MySQL, PostgresSQL)
MetFragPostProcessingCandidateFilter	Candidate filter used after processing (InChIKeyFilter)
MetFragPreProcessingCandidateFilter	Candidate filter used before processing (ElementExclusionFilter, ElementInclusionFilter, ElementInclusionExclusiveFilter, IsotopeFilter, MaximumElementsFilter, MinimumElementsFilter, SmartsSubstructureExclusionFilter, SmartsSubstructureInclusionFilter, SuspectListFilter, UnconnectedCompoundFilter)
MetFragScoreTypes	Scores used for candidate ranking (FragmenterScore, SmartsSubstructureInclusionScore, SmartsSubstructureExclusionScore, SuspectListsScore, RetentionTimeScore, CombinedReferenceScore)
MetFragScoreWeights	Weights used for the defined scoring terms
MinimumAbsolutePeakIntensity	Minimal peak intensity filter
NeutralPrecursorMass	Neutral monoisotopic mass of the precursor
NeutralPrecursorMolecularFormula	Neutral molecular formula of the precursor
NumberThreads	Number of CPU threads used for fragmentation
PeakListPath	Path name of file containing the peak list
PrecursorCompoundIDs	Database identifiers to select candidates in given database
PrecursorIonMode	Ion adduct type (1 = [M+H]⁺, 0 = [M]⁺⁻, 18 = [M+NH4]⁺, 23 = [M+Na]⁺, 39 = [M+K]⁺, -1 = [M-H]⁻, 35 = [M+Cl]⁻, 45 = [M+HCOO]⁻, 59 = [M+CH3COO]⁻)
ResultsPath	Path name to store the results file(s)
RetentionTimeTrainingFile	Path name of file containing the retention time log P information used for log P prediction (RetentionTimeScore)
SampleName	Name of the sample/results file prefix
ScoreSmartsExclusionList	Comma separated list of SMARTS (SmartsSubstructureExclusionScore)
ScoreSmartsInclusionList	Comma separated list of SMARTS (SmartsSubstructureInclusionScore)
ScoreSuspectLists	List of file path names (SuspectListsScore)
