# Supplementary material for: MetFrag relaunched: incorporating strategies beyond in silico fragmentation
Source: J Cheminform. 2016 Jan 29;8:3. doi: 10.1186/s13321-016-0115-9 (PMC4732001; doi:10.1186/s13321-016-0115-9)
Supplement: Supplementary file 2 — 10.1007/s10898-015-0115-8 MetFrag2.2 CL local database parameters (MySQL, PostgresSQL) [file 13321_2016_115_MOESM2_ESM.xls]

## Sheet: Additional_file_2
Name	Description
LocalDatabaseCidColumn	Name of compound identifier column of local database
LocalDatabaseCompoundsTable	Name of database table containing compound information of local database
LocalDatabaseFormulaColumn	Name of molecular formula column of local database
LocalDatabaseInChIColumn	Name of InChI column of local database
LocalDatabaseInChIKey1Column	Name of InChIKey1 column of local database
LocalDatabaseInChIKey2Column	Name of InChIKey2 column of local database
LocalDatabaseMassColumn	Name of (neutral) monoisotopic mass column of local database
LocalDatabaseName	Name of local database
LocalDatabasePassword	Password used for local database connection
LocalDatabasePortNumber	Network port of local database
LocalDatabaseServerIp	IP address of local database server
LocalDatabaseSmilesColumn	Name of SMILES column of local database
LocalDatabaseUser	User name used for local database connection
