# Supplementary material for: MetFrag relaunched: incorporating strategies beyond in silico fragmentation
Source: J Cheminform. 2016 Jan 29;8:3. doi: 10.1186/s13321-016-0115-9 (PMC4732001; doi:10.1186/s13321-016-0115-9)
Supplement: Supplementary file 3 — 10.1007/s10898-015-0115-8 MetFrag2.2 CL - Different Scoring terms (MetFragScoreTypes) available for online databases used by MetFrag All or a subset of these values can also be used as a total with CombinedReferenceScore (Table in Additional file 1). [file 13321_2016_115_MOESM3_ESM.xls]

## Sheet: Additional_file_3
Database Name	Available Scoring Terms
ExtendedPubChem	PubChemNumberPatents, PubChemNumberPubMedReferences
ChemSpider	ChemSpiderReferenceCount, ChemSpiderNumberExternalReferences, ChemSpiderRSCCount, ChemSpiderNumberPubMedReferences, ChemSpiderDataSourceCount
